# Supplementary material for: Mice with endogenous TDP‐43 mutations exhibit gain of splicing function and characteristics of amyotrophic lateral sclerosis
Source: EMBO J. 2018 May 15;37(11):e98684. doi: 10.15252/embj.201798684 (PMC5983119; doi:10.15252/embj.201798684)
Supplement: Supplementary file 3 — Source Data for Expanded View [file EMBJ-37-e98684-s006.zip]

Archive with 1 entries (1 files):
- Source_Data_EV_2.pdf
